# Supplementary material for: The distribution of mitochondrial DNA haplogroup H in southern Iberia indicates ancient human genetic exchanges along the western edge of the Mediterranean
Source: BMC Genet. 2017 May 19;18:46. doi: 10.1186/s12863-017-0514-6 (PMC5437654; doi:10.1186/s12863-017-0514-6)
Supplement: Supplementary file 1 — TaqMan design for genotyping H and H1 lineages. (XLSX 10 kb) [file 12863_2017_514_MOESM1_ESM.xlsx]

## Sheet: Table S1
Nucleotide position	Base change [allele 1/allele 2]	Haplogroup	Primer sequence (5'-3')		Final concentration (μM)	Probe sequence (5'-3')		Final concentration (μM)
7028	[C/T]	H	6988F	CACTAGACATCGTACTACACGACACGTA	0.9	allele C	VIC-TACGTTGTAGCCCACTT	0.3
			7070R	GATGGCAAATACAGCTCCTATTGA	0.9	allele T	FAM-CGTTGTAGCTCACTTC	0.1
3010	[A/G]	H1	2981F	ACGACCTCGATGTTGGATCAG	0.9	allele A	VIC-CATCCCAATGGTGC	0.3
			3062R	ACGTAGGACTTTAATCGTTGAACAAA	0.9	allele G	FAM-ACATCCCGATGGTG	0.1
Thermal Cycler Conditions
60º	30 sec
95º	10 min
92º	15 sec	40 cycles
60º	1 min
60º	30 sec
