# Supplementary material for: The distribution of mitochondrial DNA haplogroup H in southern Iberia indicates ancient human genetic exchanges along the western edge of the Mediterranean
Source: BMC Genet. 2017 May 19;18:46. doi: 10.1186/s12863-017-0514-6 (PMC5437654; doi:10.1186/s12863-017-0514-6)
Supplement: Supplementary file 2 — Amplification primers and probes for the three SNaPshot multiplex reactions. (XLSX 62 kb) [file 12863_2017_514_MOESM2_ESM.xlsx]

## Sheet: Table S2
	SNP	Base change	Subhaplogroup	Primers (F and R)	Size (bp)	Primer conc. (µM)	Minisequencing primer	Size (pb)	Chain	Primer conc. (µM)
MULTIPLEX 1 (H1)	6365	T/C	H1a1	TGACTCTTACCTCCCTCTCTCC	189	0.2	(gact)7gaGATGGCCCCTAAGATAGAGGAGAC	54	H	0.2
				GATGAAATTGATGGCCCCTA
	8271T	A/T	H1a2	TAGGGCCCGTATTTACCCTAT	110	0.2	(gact)15GGGCCCGTATTTACCCTATAGC	82	L	0.3
				AAGAGGTGTTGGTTCTCTTAATCTTT
	9150	A/G	H1c1	CCTACTCATGCACCTAATTGGA	155	0.3	(gact)12gCCTAGAAATCGCTGTCGCCTT	70	L	0.2
				GGCTTACTAGAAGTGTGAAAACGTA
	12858	C/T	H1c2	CAACACAGCAGCCATTCAAG	157	0.2	(gact)8gacGCAGCCATTCAAGCAATCCTATA	58	L	0.3
				GAGGCCTAGTAGTGGGGTGA
	8473	T/C	H1c3	CCCAACTAAAAATATTAAACACAAACT	193	0.2	(gact)6gaAAAAATATTAAACACAAACTACCACCTACC	56	L	0.2
				GGAGGTGGGGATCAATAGAG
	9066	A/G	H1f	CCTACTCATGCACCTAATTGGA	155	0.3	(gact)8gaGTGTAGAGGGAAGGTTAATGGTTGATAT	62	H	0.3
				GGCTTACTAGAAGTGTGAAAACGTA
	8602	T/C	H1g1	CCCAACTAAAAATATTAAACACAAACT	193	0.2	(gact)13 CGCCGCAGTACTGATCATTCTA	74	L	0.4
				GGAGGTGGGGATCAATAGAG
MULTIPLEX 2 (H*)	4769	G/A	H2a	TCCTTCTAATAGCTATCCTCTTCAACA	154	0.4	(gact)4gaACCAATCAATACTCATCATTAATAATCATAAT	50	L	0.2
				TGGGTAACCTCTGGGACTCA
	951	G/A	H2a1	TCACACGATTAACCCAAGTCA	87	0.2	(gact)11gacCTTTATTGGGGAGGGGGTGAT	21	H	0.2
				ACTCAGGTGAGTTTTAGCTTTATTG
	750	G/A	H2a2	GGCTCACATCACCCCATAAA	161	0.2	(gact)15CTCTAAATCACCACGATCAAAAGG*	84*	L	0.2
				CGTTTTGAGCTGCATTGCT
	13708	G/A	H2a5	AACGAAAATAACCCCACCCTA	113	0.2	(gact)13 gaCTACTAAACCCCATTAAAGGCCTG	78	L	0.3
				GTTGTTTGGAAGGGGGATG
	6776	T/C	H3	GCTTCCTAGGGTTTATCGTGTG	140	0.4	(gact)6gaCGTGTGTCTACGTCTATTCCTACTGTAAATAT	58	H	0.3
				GAGTGTGGCGAGTCAGCTAAA
	12957	T/C	H3c	CAACACAGCAGCCATTCAAG	157	0.2	(gact)9CAACAAATAGCCCTTCTAAACGCTAA	62	L	0.3
				GAGGCCTAGTAGTGGGGTGA
	4336	T/C	H5a	AGCATTCCCCCTCAAACCTA	127	0.4	(gact)12gacAGGGATGGGTTCGATTCTCAT*	72*	H	0.2
				TTTTGGATTCTCAGGGATGG
	3915	G/A	H6a	TAGCAGAGACCAACCGAACC	158	0.6	(gact)16GAAGCCTGAGACTAGTTCGGACTC	32	H	0.2
				GAAGATTGTAGTGGTGAGGGTGT
MULTIPLEX 3 (H*)	3992	C/T	H4	TAGCAGAGACCAACCGAACC	158	0.6	(gact)3gaCCCTATTCTTCATAGCCGAATACA	38	L	0.3
				GAAGATTGTAGTGGTGAGGGTGT
	14365	C/T	H4a	CCACCCCATCATACTCTTTCA	159	0.3	(gact)6GTTAGCGATGGAGGTAGGATTGGT*	48*	H	0.3
				TAGGGGGAATGATGGTTGTC
	4793	A/G	H7	TCCTTCTAATAGCTATCCTCTTCAACA	154	0.4	(gact)5gATAATCATAATAGCTATAGCAATAAAACTAGGAAT	56	L	0.4
				TGGGTAACCTCTGGGACTCA
	13101C	A/C	H8	CAGCCCTACTCCACTCAAGC	83	0.2	(gact)14gaGAAGCGGATGAGTAAGAAGATTCC*	82*	H	0.2
				TGGGCTATTTTCTGCTAGGG
	13759	G/A	H11	AACGAAAATAACCCCACCCTA	113	0.2	(gact)10TTCTCATTACTAACAACATTTCCCCC	66	L	0.1
				GTTGTTTGGAAGGGGGATG
	14872	C/T	H13	CAACATCTCCGCATGATGAA	104	0.2	(gact)13gaCTCCTTGGCGCCTGCCTGAT*	74*	L	0.4
				AGGCGTCTGGTGAGTAGTGC
	*minisequencing probe modified from Alvarez-Iglesias et al. 2009
Reference
Álvarez-Iglesias V et al. (2009) PLoS One 4:e5112.
