# Supplementary material for: The distribution of mitochondrial DNA haplogroup H in southern Iberia indicates ancient human genetic exchanges along the western edge of the Mediterranean
Source: BMC Genet. 2017 May 19;18:46. doi: 10.1186/s12863-017-0514-6 (PMC5437654; doi:10.1186/s12863-017-0514-6)
Supplement: Supplementary file 4 — Literature compilation for haplogroup H comparative analyses. Geographic affiliations are as follows: WME (Western Mediterranean Europe), WEU (Western Europe), CEU (Central Europe), NEU (North Eastern Europe), EEU (Eastern Europe), CME (Central Mediterranean Europe), CAU (Caucasus), ANA (Anatolia), NES (Near East), ARA (Arabian Peninsula), NAF (North Africa), WAF (Western Africa). Those studies that reached a deep level of resolution inside clade H (towards the definition of specific sub-clades by coding SNP testing) are underlined. The table shows the total sample size (N) and the number of individuals classified as belonging to haplogroup H (NH) for each population. (XLSX 16 kb) [file 12863_2017_514_MOESM4_ESM.xlsx]

## Sheet: Table S4
Code	Region	Population	Reference	N	NH
1	WME	Spain (Galicia)	Álvarez-Iglesias et al. 2009	282	124
2	WME	Spain (Asturias)	Garcia et al. 2011	76	39
3	WME	Spain (Leon)	Larruga et al. 2001, Ennafaa et al. 2009	61	36
4	WME	Spain (Cantabria)	Álvarez-Iglesias et al. 2009	135	52
5	WME	Spain Basque country (Vizcaya)	García et al. 2011, Behar et al. 2012	150	71
6	WME	Spain Basque country (Guipuzcoa)	García et al. 2011, Behar et al. 2012	169	93
7	WME	Spain Basque country (SW Guipuzcoa)	Behar et al. 2012	63	34
8	WME	Spain Basque country	Pereira et al. 2005, Behar et al. 2012	257	128
9	WME	Spain Basques (N Navarra)	Cardoso et al. 2011	110	38
10	WME	Spain (NW Navarra)	Behar et al. 2012	53	27
11	WME	Spain (CW Navarra)	Behar et al. 2012	64	31
12	WME	Spain (NE Navarra)	Behar et al. 2012	55	20
13	WME	Spain (La Rioja)	Behar et al. 2012	52	30
14	WME	Spain (Zamora)	Álvarez et al. 2010	214	36
15	WME	Spain (Madrid)	Pereira et al. 2005	119	58
16	WME	Spain (Catalonia)	Álvarez-Iglesias et al. 2009	101	39
17	WME	Spain Andalusia (Huelva)	present study	280	110
18	WME	Spain Andalusia (Córdoba)	Casas et al. 2006	108	35
19	WME	Spain Andalusia (Granada)	present study	470	227
20	WME	Spain (Canary Islands)	Santos et al. 2010	503	173
21	WME	Spain (Ibiza)	Picornell et al. 2005	50	19
22	WME	Spain (Majorca)	Picornell et al. 2005	93	23
23	WME	Portugal	Pereira et al. 2004, 2005	549	225
24	WME	Portugal (Azores)	Santos et al. 2010	120	45
25	WME	Portugal (Madeira)	Brehm et al. 2003	155	56
26	WEU	France (SW, Lapurdi/Baztan)	Behar et al. 2012	58	25
27	WEU	France (SW, Chalosse)	Behar et al. 2012	60	26
28	WEU	France (SW, Lapurdi Navarra)	Behar et al. 2012	73	35
29	WEU	France (SW, Zuberoa)	Behar et al. 2012	62	22
30	WEU	France (SW, Bearn)	Behar et al. 2012	56	20
31	WEU	France	Richards et al. 2000, Pereira et al. 2005	72	26
32	WEU	Ireland	Richards et al. 2000, Pereira et al. 2005	102	43
33	CEU	Germany	Brandstätter et al. 2008	100	28
34	CEU	Czech Republic	Richards et al. 2000, Pereira et al. 2005, Malyarchuk et al. 2006	268	114
35	CEU	Austria	Brandstätter et al. 2008	2487	964
36	CEU	Hungary (Ashkenazi jews)	Brandstätter et al. 2008	173	55
37	NEU	Finland	Finnilä et al. 2001, Pereira et al. 2005	480	188
38	NEU	Russia	Richards et al. 2000, Pereira et al. 2005	57	18
39	EEU	Romania (Transylvania)	Brandstätter et al. 2008	360	100
40	EEU	Romania	Richards et al. 2000, Pereira et al. 2005	94	32
41	EEU	Bulgaria	Richards et al. 2000, Pereira et al. 2005, Karachanak et al. 2012	966	403
42	EEU	Macedonia	Brandstätter et al. 2008	200	88
43	CME	Italy (Torino)	Turchi et al. 2008	50	21
44	CME	Italy (NE)	Boattini et al. 2013	108	42
45	CME	Italy (Udine)	Brisighelli et al. 2012	51	27
46	CME	Italy (NW)	Boattini et al. 2013	162	73
47	CME	Italy (Liguri, La Spezia)	Brisighelli et al. 2012	50	22
48	CME	Italy (CW)	Boattini et al. 2013	52	29
49	CME	Italy (Piceni)	Brisighelli et al. 2012	53	26
50	CME	Italy (C)	Boattini et al. 2013	110	50
51	CME	Italy	Richards et al. 2000, Achilli et al. 2004, Pereira et al. 2005	157	54
52	CME	Italy (Lucera, Foggia)	Brisighelli et al. 2012	60	25
53	CME	Italy (S, Benevento)	Brisighelli et al. 2012, Boattini et al. 2013	260	104
54	CME	Italy (Basilicata)	Ottoni et al. 2009	91	33
55	CME	Italy (Lecce, Salento)	Brisighelli et al. 2012	53	13
56	CME	Italy (Belvedere, Calabria)	Brisighelli et al. 2012	50	14
57	CME	Italy (Calabria)	Ottoni et al. 2009	99	33
58	CME	Italy (Sardinia)	Boattini et al. 2013	70	32
59	CME	Italy (Sicily)	Ottoni et al. 2009, Boattini et al. 2013	269	108
60	CAU	Karatchaians-Balkarians	Roostalu et al. 2007	203	50
61	CAU	North Caucasus	Richards et al. 2000, Pereira et al. 2005	213	47
62	CAU	NW Caucasus (Adygeis+Abazins+Abkhazians)	Roostalu et al. 2007	234	69
63	CAU	Ossetia	Roostalu et al. 2007	296	45
64	CAU	Daghestan (Dargins+Avars+Lezgins+Tabsarans)	Roostalu et al. 2007	269	60
65	CAU	Georgia	Roostalu et al. 2007	192	30
66	CAU	Armenia	Roostalu et al. 2007	175	54
67	ANA	Turks	Roostalu et al. 2007	360	90
68	ANA	Turkey (East, Kurd)	Richards et al. 2000, Pereira et al. 2005	79	11
69	NES	Lebanon	Roostalu et al. 2007	167	34
70	NES	Syria	Roostalu et al. 2007	159	28
71	NES	Jordan	Roostalu et al. 2007, Gonzalez et al. 2008, Ennafaa et al. 2009	276	62
72	NES	Palestine	Richards et al. 2000, Pereira et al. 2005	110	29
73	ARA	Arabian Peninsula	Richards et al. 2000, Pereira et al. 2005, Roostalu et al. 2007, Ennafaa et al. 2009	1132	105
74	ARA	Dubai	Brandstätter et al. 2008	249	24
75	ARA	Yemen	Cerny et al. 2008	185	9
76	ARA	Yemen (Al-Mahra)	Al-Abri et al. 2012	70	9
77	ARA	Oman (Dhofar)	Al-Abri et al. 2012	196	34
78	NAF	Sahara	Ennafaa et al. 2009	103	25
79	NAF	Morocco Berber (Asni)	Coudray et al. 2009	53	20
80	NAF	Morocco (El Jadida)	Harich et al. 2010	81	14
81	NAF	Morocco	Rando et al. 1998, Ennafaa et al. 2009	302	80
82	NAF	Morocco (Tetouan)	Rhouda et al. 2009	281	61
83	NAF	Morocco (Al Hoceima)	Rhouda et al. 2009	80	22
84	NAF	Morocco Berber (Bouhria)	Coudray et al. 2009	70	26
85	NAF	Morocco (Oujda)	Rhouda et al. 2009	193	52
86	NAF	Morocco Berber (Figuig)	Coudray et al. 2009	94	23
87	NAF	Algeria	Bekada et al. 2013	240	69
88	NAF	Tunisia (Testour)	Cherni et al. 2009	50	16
89	NAF	Tunisia	Cherni et al. 2009, Ennafaa et al. 2009	338	85
90	NAF	Tunisia (Jerba Island)	Loueslati 2006	59	12
91	NAF	Libya	Fadhlaoui-Zid et al. 2011	269	46
92	NAF	Egypt Berber (Siwa)	Coudray et al. 2009	78	1
93	WAF	Mauritania	Rando 1998, Gonzalez et al. 2006, Ennafaa et al. 2009	64	10
References
Achilli A et al. (2004) Am J Hum Genet 75:910–918.
Al-Abri A et al. (2012) Am J Phys Anthr 149:291–298.
Álvarez L et al. (2010) Am J Phys Anthr 142:531–539.
Álvarez-Iglesias V et al. (2009) PLoS One 4:e5112.
Behar DM et al. (2012) Am J Hum Genet 90:486–493.
Bekada A et al. (2013) PLoS One 8:e56775.
Boattini A et al. (2013) PLoS One 8:e65441.
Brandstätter A et al. (2008) BMC Evol Biol 8:191.
Brehm A et al. (2003) Hum Genet 114:77–86.
Brisighelli F et al. (2012) PLoS One 7:e50794.
Cardoso S et al. (2011) Am J Phys Anthr 145:480–48.
Casas MJ et al. (2006) Am J Phys Anthr 131:539–551.
Cerný V et al. (2008) Am J Phys Anthr 136:128–137.
Cherni L et al. (2009) Am J Phys Anthr 139:253–260.
Coudray C et al. (2009) Ann Hum Genet 73:196–214.
Ennafaâ H et al. (2009) BMC Genet 10:8.
Fadhlaoui-Zid K et al. (2011) Am J Phys Anthr 145:107–117.
Finnilä S et al. (2001) Am J Hum Genet 68:1475–1484.
García O et al. (2011) Heredity 106:37–45.
González AM et al. (2006) Ann Hum Genet 70:631–657.
González AM et al. (2008) Ann Hum Biol. 35:212-231
Harich N et al. (2010) BMC Evol Biol 10:138.
Karachanak S et al. (2012) Int J Leg Med 126:497–503.
Larruga JM et al. (2001) Eur J Hum Genet 9:708–716.
Loueslati BY et al. (2006) Am J Hum Biol 18:149–153.
Malyarchuk BA et al. (2006) Hum Biol 78:681–696.
Ottoni C et al. (2009) Ann Hum Biol 36:785–811.
Pereira L et al. (2004) Int J Leg Med 118:132–136.
Pereira L et al. (2005) Genome Res 15:19–24.
Picornell A et al. (2005) Am J Phys Anthr 128:119–130.
Rando JC et al. (1998) Ann Hum Genet 62:531–550.
Rhouda T et al. (2009) Mitochondrion 9:402–407.
Richards M et al. (2000) Am J Hum Genet 67:1251–1276.
Roostalu U et al. (2007) Mol Biol Evol 24:436–448.
Santos C et al. (2010) Am J Phys Anthr 141:610–619.
Turchi C et al. (2008) Int J Leg Med 122:199–204.
